# Supplementary material for: Netter: re-ranking gene network inference predictions using structural network properties
Source: BMC Bioinformatics. 2016 Feb 9;17:76. doi: 10.1186/s12859-016-0913-0 (PMC4746913; doi:10.1186/s12859-016-0913-0)
Supplement: Additional file 4 — Add 4 Performance tests individual results.xlsx. Additional file 4 is an xlsx file containing the detailed results of all performance tests. (XLSX 295 KB) [file 12859_2016_913_MOESM4_ESM.xlsx]

## Sheet: Legend
This document contains all individual metric scores as described in Subsection 3.1 :"Peformance tests" and shown in Figure 3 and Table 2.
Both worksheets differ only in their evaluation metric (AUROC or AUPR). The networks and re-ranked networks are identical in both worksheets.
			Figure 3											Table 2

## Sheet: Performance tests-AUROC
The tables below list all evaluations of original inferred networks and re-ranked networks used in the performance tests of Netter, These tables use the AUROC score as evalution metric, For each original network, the re-ranking procedure is repeated three times, A list of used abbreviations:
CLR, BC3NET,GENIE3,NIMEFI,TIGRESS,ARACNE: network inference algorithms
ORL= Original AUROC score of input ranking given to Netter (links that can be re-ranked only)
NRL: AUROC score of reranked input ranking (links that could have been re-ranked only) 1-3 indicate three independent runs
STDEV: Standard deviation of the three independent runs
Diff. : Difference between the average AUROC score of the tree independent re-ranking solutions and the original AUROC score before reranking, Color coded to range red -> green for respectively a decrease and increase in quality,
Dream 4 dataset (5 networks- 100 samples x 100 genes)
	CLR						BC3NET						GENIE3						NIMEFI						TIGRESS						ARACNE
	ORL	NRL-1	NRL-2	NRL-3	STDEV	Diff.	ORL	NRL-1	NRL-2	NRL-3	STDEV	Diff.	ORL	NRL-1	NRL-2	NRL-3	STDEV	Diff.	ORL	NRL-1	NRL-2	NRL-3	STDEV	Diff.	ORL	NRL-1	NRL-2	NRL-3	STDEV	Diff.	ORL	NRL-1	NRL-2	NRL-3	STDEV	Diff.
1	0.715823	0.701044	0.706345	0.712903	0.00594036	-0.00905858	0.737474	0.749814	0.744864	0.73544	0.0073021	0.0058987	0.768768	0.760204	0.759817	0.761092	0.000653954	-0.00839711	0.702003	0.694936	0.694352	0.693461	0.000742779	-0.00775361	0.754924	0.725514	0.715452	0.715149	0.00589864	-0.0362194	0.787486	0.731654	0.736563	0.739176	0.0038194	-0.0516884
2	0.672083	0.732621	0.723994	0.726033	0.00450905	0.0554664	0.649603	0.712857	0.715456	0.720457	0.00386291	0.0666536	0.752959	0.795825	0.798487	0.792127	0.00319401	0.042521	0.698739	0.758584	0.758856	0.759911	0.000700822	0.0603785	0.723664	0.763055	0.758254	0.757719	0.0029381	0.0360124	0.788798	0.811941	0.810599	0.805067	0.00364372	0.0204044
3	0.745405	0.758249	0.759434	0.759434	0.000684343	0.0136341	0.796516	0.8216	0.826928	0.822378	0.00287793	0.0271193	0.809694	0.829301	0.825263	0.830355	0.00268782	0.0186116	0.79814	0.80466	0.808923	0.81017	0.00288918	0.00977776	0.823374	0.829855	0.831819	0.829675	0.00118928	0.00707572	0.872593	0.862801	0.866271	0.865065	0.00176154	-0.00788027
4	0.806157	0.854701	0.848421	0.847448	0.00393706	0.0440336	0.726038	0.795619	0.796168	0.7954	0.000395866	0.0696915	0.778754	0.797062	0.797969	0.796985	0.000547615	0.0185846	0.756802	0.784324	0.784517	0.783401	0.000596557	0.0272783	0.780661	0.78794	0.787796	0.791157	0.00190029	0.0083036	0.838364	0.863689	0.866682	0.864333	0.00157525	0.0265371
5	0.829571	0.861884	0.87069	0.862966	0.00480233	0.0356095	0.760476	0.814675	0.824892	0.813853	0.00614968	0.0573304	0.741032	0.763201	0.762341	0.766152	0.0019989	0.0228659	0.786599	0.806239	0.815208	0.808203	0.00471457	0.0232839	0.808262	0.825564	0.829084	0.832322	0.00338002	0.0207283	0.853404	0.880566	0.885479	0.881864	0.00254613	0.0292327
Syntren 100 dataset (100 samples x 100 genes)
	CLR						BC3NET						GENIE3						NIMEFI						TIGRESS						ARACNE
	ORL	NRL-1	NRL-2	NRL-3	STDEV	Diff.	ORL	NRL-1	NRL-2	NRL-3	STDEV	Diff.	ORL	NRL-1	NRL-2	NRL-3	STDEV	Diff.	ORL	NRL-1	NRL-2	NRL-3	STDEV	Diff.	ORL	NRL-1	NRL-2	NRL-3	STDEV	Diff.	ORL	NRL-1	NRL-2	NRL-3	STDEV	Diff.
1	0.580894	0.607987	0.606356	0.605006	0.0014929	0.0255559	0.650915	0.581345	0.58695	0.575329	0.00581158	-0.0697073	0.695759	0.771706	0.767056	0.763688	0.00402618	0.0717243	0.64458	0.721867	0.719877	0.721849	0.00114365	0.0766181	0.614916	0.641838	0.638603	0.651523	0.00672303	0.0290721	0.504985	0.732868	0.729514	0.730239	0.00176468	0.225888
2	0.589505	0.610701	0.606742	0.608288	0.00199516	0.0190718	0.64625	0.575072	0.583553	0.575324	0.00482558	-0.0682665	0.651358	0.731787	0.732697	0.738362	0.00356228	0.0829242	0.679403	0.726012	0.71963	0.731213	0.00580151	0.0462159	0.599055	0.593618	0.603663	0.610622	0.00854853	0.00357885	0.568137	0.752941	0.763529	0.755588	0.00551029	0.189216
3	0.602281	0.60476	0.614705	0.606419	0.00532789	0.00634695	0.590778	0.652299	0.651515	0.654563	0.00158264	0.0620138	0.632324	0.657261	0.663542	0.662683	0.00340564	0.0288378	0.588337	0.637886	0.632788	0.643017	0.00511449	0.04956	0.634929	0.652794	0.6465	0.655263	0.0045184	0.0165898	0.530185	0.611979	0.60322	0.59517	0.00840686	0.0732718
4	0.595686	0.610396	0.607658	0.611273	0.00188572	0.0140892	0.610849	0.66081	0.651893	0.669158	0.00863431	0.0497713	0.655433	0.683255	0.678363	0.682142	0.00256448	0.0258203	0.66403	0.705116	0.707046	0.690503	0.00904566	0.0368583	0.666069	0.70465	0.693451	0.696466	0.00579508	0.0321198	0.522878	0.658267	0.63981	0.678824	0.0195165	0.136089
5	0.584106	0.592901	0.587674	0.591508	0.0027071	0.00658832	0.572424	0.570189	0.565241	0.565028	0.00292064	-0.00560522	0.636388	0.674841	0.668634	0.674546	0.00350138	0.0362858	0.645574	0.70161	0.70795	0.707032	0.00342653	0.0599563	0.609047	0.61443	0.615723	0.612504	0.00162018	0.00517202	0.501495	0.688072	0.688951	0.68816	0.00048448	0.186899
Syntren 150 dataset (150 samples x 150 genes)
	CLR						BC3NET						GENIE3						NIMEFI						TIGRESS						ARACNE
	ORL	NRL-1	NRL-2	NRL-3	STDEV	Diff.	ORL	NRL-1	NRL-2	NRL-3	STDEV	Diff.	ORL	NRL-1	NRL-2	NRL-3	STDEV	Diff.	ORL	NRL-1	NRL-2	NRL-3	STDEV	Diff.	ORL	NRL-1	NRL-2	NRL-3	STDEV	Diff.	ORL	NRL-1	NRL-2	NRL-3	STDEV	Diff.
1	0.607291	0.667091	0.660079	0.677794	0.00892173	0.0610302	0.672378	0.752168	0.758808	0.763797	0.00583427	0.0858794	0.634069	0.646523	0.649215	0.652562	0.00302512	0.0153641	0.58679	0.633741	0.640693	0.626044	0.0073278	0.0467024	0.520443	0.562783	0.564105	0.56005	0.00206803	0.0418695	0.505336	0.649196	0.641859	0.663141	0.0108106	0.146062
2	0.60909	0.667029	0.674996	0.676467	0.00507846	0.0637404	0.730225	0.78954	0.785827	0.788479	0.00191265	0.0577233	0.689627	0.731489	0.731979	0.732224	0.000374523	0.04227	0.637126	0.696668	0.693756	0.705005	0.00583827	0.0613502	0.681166	0.723284	0.722631	0.718955	0.00233343	0.0404571	0.513979	0.710612	0.709389	0.718155	0.0047474	0.19874
3	0.614966	0.718695	0.71601	0.716608	0.0014098	0.102138	0.611061	0.611026	0.616278	0.608191	0.00410325	0.000771014	0.707815	0.791997	0.785145	0.792909	0.00424382	0.0822025	0.646464	0.749257	0.755248	0.750209	0.00321958	0.105108	0.532983	0.57811	0.576485	0.588926	0.00676281	0.0481904	0.640997	0.8194	0.818466	0.819728	0.00065481	0.178202
4	0.597612	0.64264	0.642658	0.643249	0.00034639	0.0452367	0.593231	0.64214	0.64463	0.653324	0.00587203	0.0534667	0.614468	0.701618	0.703151	0.697621	0.00285521	0.0863287	0.642711	0.681743	0.68917	0.692605	0.00555202	0.0451287	0.546476	0.556966	0.561682	0.559229	0.00235874	0.0128161	0.548393	0.646834	0.637521	0.643419	0.00471132	0.0941984
5	0.629004	0.641248	0.638317	0.636583	0.00235817	0.00971209	0.637725	0.609486	0.611642	0.606744	0.00245475	-0.0284339	0.654339	0.665418	0.672384	0.682765	0.00872932	0.0191831	0.667773	0.6925	0.702548	0.690654	0.00640103	0.0274613	0.616804	0.636575	0.642617	0.62528	0.00880006	0.0180198	0.542799	0.602439	0.582916	0.588065	0.0101179	0.048341
GNW 200 dataset (200 samples, 200 genes)
	CLR						BC3NET						GENIE3						NIMEFI						TIGRESS						ARACNE
	ORL	NRL-1	NRL-2	NRL-3	STDEV	Diff.	ORL	NRL-1	NRL-2	NRL-3	STDEV	Diff.	ORL	NRL-1	NRL-2	NRL-3	STDEV	Diff.	ORL	NRL-1	NRL-2	NRL-3	STDEV	Diff.	ORL	NRL-1	NRL-2	NRL-3	STDEV	Diff.	ORL	NRL-1	NRL-2	NRL-3	STDEV	Diff.
1	0.65629	0.907018	0.901509	0.904811	0.00277282	0.248156	0.705309	0.906934	0.918219	0.910145	0.00581411	0.206457	0.742772	0.890152	0.890916	0.890485	0.000383075	0.147745	0.683629	0.890445	0.899674	0.896256	0.00466585	0.211829	0.695513	0.879547	0.887472	0.88123	0.00417563	0.187236	0.750749	0.910034	0.913275	0.911213	0.00164023	0.160758
2	0.71507	0.91333	0.912472	0.922777	0.00571819	0.201124	0.733871	0.935626	0.932585	0.927741	0.00397631	0.198113	0.783901	0.920745	0.929059	0.926513	0.00425954	0.141538	0.737183	0.919607	0.914385	0.917571	0.00263178	0.180005	0.74473	0.911393	0.913732	0.913512	0.00129199	0.168149	0.815979	0.933739	0.926146	0.923337	0.00538132	0.111761
3	0.645924	0.727915	0.730111	0.727186	0.00152256	0.0824798	0.644007	0.793855	0.803232	0.79303	0.00566704	0.152699	0.690949	0.80018	0.801034	0.795611	0.00291605	0.107993	0.64126	0.759859	0.754907	0.760035	0.00291075	0.117007	0.636396	0.765994	0.773391	0.771275	0.00380992	0.133823	0.794758	0.857956	0.854203	0.846697	0.00573258	0.0581937
4	0.728582	0.861408	0.861092	0.864286	0.00175974	0.13368	0.688134	0.758753	0.759715	0.751994	0.00420778	0.068686	0.707674	0.727629	0.731683	0.735185	0.00378155	0.023825	0.745578	0.808545	0.801045	0.80556	0.00377592	0.0594714	0.668236	0.72204	0.716926	0.718729	0.00259397	0.050996	0.798185	0.856854	0.852916	0.85845	0.00284849	0.0578881
5	0.605255	0.789111	0.777705	0.79034	0.0069675	0.180464	0.629778	0.777195	0.768247	0.748395	0.01474	0.134835	0.683565	0.803227	0.807082	0.807106	0.00223239	0.12224	0.675977	0.747233	0.743275	0.739283	0.00397522	0.0672866	0.627186	0.704767	0.717148	0.706799	0.00664015	0.0823856	0.762242	0.828911	0.829742	0.828496	0.000634656	0.0668081
6	0.693035	0.812136	0.827487	0.817306	0.00781095	0.125941	0.737427	0.768119	0.762801	0.767083	0.00281945	0.0285737	0.657407	0.770425	0.772785	0.769714	0.00160774	0.113567	0.729396	0.768506	0.763145	0.774859	0.00586399	0.0394409	0.751868	0.765312	0.763937	0.7688	0.00250665	0.014148	0.846843	0.866371	0.867857	0.863671	0.00212201	0.0191238
7	0.740851	0.85158	0.854319	0.855845	0.002161	0.113064	0.706503	0.77949	0.774699	0.778755	0.00258042	0.0711452	0.630583	0.69681	0.707063	0.713274	0.00831449	0.0751333	0.644243	0.721986	0.73353	0.74019	0.0092106	0.0876591	0.726923	0.746136	0.745568	0.74863	0.00162921	0.0198555	0.772454	0.862998	0.866008	0.87032	0.00368013	0.0939884
8	0.744119	0.815172	0.813546	0.813081	0.00109816	0.0698139	0.711807	0.787636	0.787318	0.786666	0.000494462	0.0754	0.68797	0.761423	0.769931	0.756501	0.00679443	0.0746487	0.668055	0.75148	0.752602	0.758907	0.0040036	0.0862754	0.674048	0.704787	0.703665	0.701293	0.00178403	0.0291998	0.837653	0.89489	0.901232	0.895912	0.00340514	0.0596913
9	0.706194	0.78296	0.782634	0.778305	0.00259853	0.0751059	0.722532	0.813153	0.816955	0.822458	0.00467824	0.0949907	0.729592	0.861097	0.84839	0.857621	0.00656672	0.126111	0.702364	0.79674	0.794146	0.796289	0.00138597	0.093361	0.723423	0.775762	0.77431	0.774899	0.000730072	0.0515668	0.851638	0.880249	0.876847	0.878108	0.00172008	0.0267633
10	0.769352	0.805126	0.810825	0.813316	0.00419846	0.040404	0.750429	0.777028	0.781061	0.774825	0.00316257	0.0272092	0.710744	0.751535	0.747649	0.766463	0.00993228	0.0444713	0.719204	0.773552	0.769514	0.772404	0.00208029	0.0526188	0.78685	0.812615	0.807207	0.811447	0.00284592	0.0235736	0.839596	0.869107	0.866693	0.874621	0.00406378	0.0305446
11	0.647844	0.899131	0.897153	0.8959	0.00162904	0.249551	0.759026	0.895564	0.897725	0.890971	0.00344918	0.135727	0.726909	0.849772	0.848105	0.847771	0.00107207	0.121641	0.683748	0.841882	0.840656	0.841912	0.000716432	0.157735	0.701516	0.832736	0.83227	0.832441	0.000235484	0.130967	0.785158	0.913403	0.910399	0.914349	0.00206229	0.12756
12	0.703616	0.836921	0.83477	0.838127	0.00170076	0.13299	0.732692	0.868611	0.863598	0.866217	0.00250745	0.13345	0.694697	0.820064	0.822106	0.827927	0.00408012	0.128668	0.638655	0.80202	0.799848	0.79277	0.00483691	0.159558	0.718018	0.852395	0.854786	0.853891	0.00120772	0.135673	0.806183	0.91827	0.921417	0.923581	0.00267036	0.114906
13	0.641214	0.678046	0.671017	0.679385	0.00449519	0.0349356	0.646069	0.630118	0.644395	0.635543	0.00720677	-0.00938385	0.599582	0.694196	0.713064	0.712098	0.0106255	0.10687	0.637911	0.629029	0.638428	0.63571	0.00483692	-0.00352237	0.596693	0.560919	0.573092	0.562653	0.00658479	-0.0311385	0.801317	0.800702	0.80982	0.798422	0.00603124	0.00166487
14	0.717988	0.797078	0.797921	0.790121	0.00428091	0.077052	0.724549	0.797056	0.801968	0.800524	0.00252473	0.0753002	0.659714	0.742656	0.74411	0.75198	0.00501655	0.0865346	0.644821	0.677146	0.675536	0.677167	0.000935883	0.0317952	0.713619	0.722663	0.741123	0.721048	0.0111533	0.0146594	0.801709	0.879901	0.873857	0.873877	0.00348407	0.0741695
15	0.70845	0.802442	0.784117	0.798342	0.00961744	0.086517	0.745692	0.871846	0.879874	0.874331	0.0041097	0.129659	0.667834	0.759258	0.756592	0.753735	0.00276189	0.0886949	0.676391	0.779017	0.772608	0.77651	0.00322997	0.0996545	0.765455	0.826761	0.825803	0.828345	0.00128405	0.0615152	0.757045	0.822768	0.811937	0.810601	0.00667247	0.0580575
DREAM 5 (Artificial and E,Coli, Networks)
	CLR						BC3NET						GENIE3						NIMEFI						TIGRESS						ARACNE
	ORL	NRL-1	NRL-2	NRL-3	STDEV	Diff.	ORL	NRL-1	NRL-2	NRL-3	STDEV	Diff.	ORL	NRL-1	NRL-2	NRL-3	STDEV	Diff.	ORL	NRL-1	NRL-2	NRL-3	STDEV	Diff.	ORL	NRL-1	NRL-2	NRL-3	STDEV	Diff.	ORL	NRL-1	NRL-2	NRL-3	STDEV	Diff.
Artificial	/	/	/	/	/	/	/	/	/	/	/	/	0.680752	0.764372	0.75446	0.747919	0.00828383	0.0748315	0.6052	0.596549	0.609906	0.607889	0.00720022	-0.000419291	0.744847	0.685202	0.697608	0.7017	0.00859112	-0.0500102	/	/	/	/	/	/
E,Coli,	/	/	/	/	/	/	/	/	/	/	/	/	0.558786	0.572084	0.572271	0.572271	0.000108249	0.0134226	0.592124	0.602835	0.606307	0.602835	0.00200469	0.0118691	0.639484	0.593143	0.593143	0.595654	0.00144961	-0.0455044	/	/	/	/	/	/
Community prediction DREAM 5 (Artificial and E,Coli, Networks)
	Community prediction
	ORL	NRL-1	NRL-2	NRL-3	STDEV	Diff.
Artificial	0.72004	0.656468	0.657795	0.65826	0.000929759	-0.0625321
E,Coli,	0.617381	0.621988	0.603256	0.621988	0.0108145	-0.00163713

## Sheet: Performance tests-AUPR
The tables below list all evaluations of original inferred networks and re-ranked networks used in the performance tests of Netter, These tables use the AUPR score as evalution metric, For each original network, the re-ranking procedure is repeated three times, A list of used abbreviations:
CLR, BC3NET,GENIE3,NIMEFI,TIGRESS,ARACNE: network inference algorithms
ORL= Original AUROC score of input ranking given to Netter (links that can be re-ranked only)
NRL: AUROC score of reranked input ranking (links that could have been re-ranked only) 1-3 indicate three independent runs
STDEV: Standard deviation of the three independent runs
Diff. : Difference between the average AUROC score of the tree independent re-ranking solutions and the original AUROC score before reranking, Color coded to range red -> green for respectively a decrease and increase in quality,
Dream 4 dataset (5 networks- 100 samples x 100 genes)
	CLR						BC3NET						GENIE3						NIMEFI						TIGRESS						ARACNE
	ORL	NRL-1	NRL-2	NRL-3	STDEV	Diff.	ORL	NRL-1	NRL-2	NRL-3	STDEV	Diff.	ORL	NRL-1	NRL-2	NRL-3	STDEV	Diff.	ORL	NRL-1	NRL-2	NRL-3	STDEV	Diff.	ORL	NRL-1	NRL-2	NRL-3	STDEV	Diff.	ORL	NRL-1	NRL-2	NRL-3	STDEV	Diff.
1	0.338168	0.208724	0.218502	0.219367	0.00591078	-0.122637	0.433876	0.353703	0.351399	0.363666	0.00651998	-0.0776196	0.399758	0.308698	0.274616	0.292258	0.0170444	-0.1079	0.345601	0.201959	0.207668	0.192533	0.00764301	-0.144881	0.368171	0.189574	0.167645	0.169587	0.0121393	-0.192569	0.37593	0.183911	0.193289	0.186739	0.00481075	-0.18795
2	0.259153	0.361328	0.336804	0.341741	0.0129711	0.0874718	0.329321	0.36035	0.375826	0.388	0.0138575	0.0454047	0.344306	0.381779	0.386206	0.372663	0.00690515	0.0359096	0.330932	0.384414	0.371748	0.386651	0.00803689	0.0500055	0.33943	0.427815	0.427134	0.432286	0.00279852	0.0896487	0.342784	0.424945	0.417054	0.421197	0.00394691	0.0782817
3	0.36306	0.411114	0.398674	0.42114	0.0112548	0.0472495	0.473653	0.523039	0.528993	0.507053	0.0113458	0.0460424	0.494289	0.52601	0.513517	0.498776	0.0136325	0.0184791	0.455343	0.439233	0.469818	0.463671	0.0161784	0.00223089	0.439099	0.401014	0.408144	0.386894	0.0108152	-0.0404145	0.47663	0.48972	0.512581	0.507953	0.012086	0.0267882
4	0.378623	0.537335	0.50841	0.514553	0.0152392	0.141476	0.419814	0.594204	0.592387	0.581923	0.00662864	0.169691	0.450091	0.479815	0.458502	0.466027	0.0108084	0.018024	0.400791	0.453095	0.447919	0.466027	0.0093264	0.0548895	0.411967	0.438562	0.431617	0.444816	0.00660262	0.0263651	0.423879	0.534407	0.539892	0.544206	0.00491126	0.115623
5	0.372076	0.541091	0.569242	0.52744	0.0213161	0.173848	0.429115	0.584844	0.598203	0.602508	0.00921085	0.16607	0.421278	0.49165	0.502822	0.490466	0.00681774	0.0737013	0.437233	0.515709	0.485458	0.507178	0.0155973	0.0655483	0.451951	0.572938	0.566411	0.585207	0.00954282	0.122901	0.4319	0.586118	0.579431	0.600036	0.0105119	0.156628
Syntren 100 dataset (100 samples x 100 genes)
	CLR						BC3NET						GENIE3						NIMEFI						TIGRESS						ARACNE
	ORL	NRL-1	NRL-2	NRL-3	STDEV	Diff.	ORL	NRL-1	NRL-2	NRL-3	STDEV	Diff.	ORL	NRL-1	NRL-2	NRL-3	STDEV	Diff.	ORL	NRL-1	NRL-2	NRL-3	STDEV	Diff.	ORL	NRL-1	NRL-2	NRL-3	STDEV	Diff.	ORL	NRL-1	NRL-2	NRL-3	STDEV	Diff.
1	0.169805	0.195708	0.185107	0.185338	0.00605501	0.0189121	0.161261	0.0752944	0.078384	0.0770395	0.00154912	-0.0843548	0.201159	0.23275	0.221526	0.218902	0.00735565	0.0232335	0.21198	0.35829	0.3375	0.336211	0.0123919	0.13202	0.145584	0.127993	0.123555	0.132539	0.00449169	-0.0175549	0.147063	0.225662	0.226274	0.229489	0.00205584	0.0800792
2	0.16565	0.185975	0.188553	0.195839	0.00511584	0.0244722	0.151059	0.0608802	0.0673859	0.061651	0.00355452	-0.0877528	0.188566	0.197045	0.207748	0.205126	0.0055787	0.0147402	0.206825	0.312918	0.287725	0.327924	0.0203134	0.102698	0.134825	0.111204	0.111849	0.115054	0.00206168	-0.0221224	0.201285	0.406653	0.420465	0.412692	0.00692428	0.211985
3	0.165386	0.175694	0.177738	0.173107	0.00232094	0.0101272	0.137131	0.199963	0.185833	0.202614	0.00902129	0.0590054	0.185834	0.160553	0.162885	0.160598	0.00133358	-0.0244886	0.19628	0.239113	0.236474	0.241891	0.00270914	0.0428797	0.144925	0.150579	0.147251	0.147889	0.00176616	0.00364788	0.150634	0.223671	0.207589	0.225993	0.0100226	0.06845
4	0.171279	0.165339	0.16777	0.167814	0.0014161	-0.00430486	0.153829	0.229297	0.239115	0.243244	0.00716392	0.0833898	0.166317	0.167177	0.167939	0.16811	0.000496476	0.00142544	0.1886	0.284618	0.286341	0.253847	0.0182834	0.0863355	0.150505	0.164627	0.152235	0.164587	0.00714291	0.00997818	0.152997	0.224232	0.203399	0.232672	0.0150671	0.0671042
5	0.166462	0.162842	0.164071	0.167426	0.00237267	-0.00168163	0.12499	0.135808	0.124468	0.125935	0.00616752	0.00374673	0.182314	0.201733	0.199307	0.198886	0.00153677	0.0176618	0.198429	0.355934	0.377372	0.358095	0.0118033	0.165371	0.143469	0.125867	0.128045	0.129715	0.00192953	-0.0155937	0.148557	0.303067	0.285795	0.25016	0.0269792	0.131117
Syntren 150 dataset (150 samples x 150 genes)
	CLR						BC3NET						GENIE3						NIMEFI						TIGRESS						ARACNE
	ORL	NRL-1	NRL-2	NRL-3	STDEV	Diff.	ORL	NRL-1	NRL-2	NRL-3	STDEV	Diff.	ORL	NRL-1	NRL-2	NRL-3	STDEV	Diff.	ORL	NRL-1	NRL-2	NRL-3	STDEV	Diff.	ORL	NRL-1	NRL-2	NRL-3	STDEV	Diff.	ORL	NRL-1	NRL-2	NRL-3	STDEV	Diff.
1	0.152198	0.213872	0.21066	0.229402	0.0100229	0.0657798	0.176123	0.337254	0.322657	0.352333	0.0148389	0.161292	0.198314	0.231859	0.210228	0.215556	0.0112704	0.0209003	0.209372	0.268119	0.268586	0.252947	0.00889786	0.0538457	0.159454	0.231496	0.225036	0.22328	0.00432656	0.0671504	0.16426	0.212133	0.207219	0.22115	0.00706549	0.0492403
2	0.184347	0.341586	0.34987	0.404503	0.0341857	0.180972	0.201202	0.433374	0.39889	0.433323	0.0198947	0.220661	0.267984	0.300098	0.291419	0.302688	0.0059023	0.0300835	0.212602	0.272811	0.265586	0.264401	0.00455227	0.0549972	0.207421	0.361615	0.382032	0.34376	0.0191502	0.155048	0.167835	0.272457	0.276436	0.286466	0.00721887	0.110618
3	0.190364	0.200384	0.202174	0.198875	0.00165119	0.0101138	0.127071	0.116745	0.118353	0.110299	0.00426226	-0.0119383	0.300935	0.427874	0.408934	0.424959	0.010198	0.119655	0.243402	0.40657	0.391746	0.404413	0.00800889	0.157508	0.159369	0.165727	0.161381	0.173191	0.00597285	0.0073976	0.293592	0.460975	0.458857	0.468928	0.00530951	0.169328
4	0.174849	0.180155	0.176236	0.170318	0.00495211	0.000720598	0.124665	0.13977	0.134458	0.139468	0.00298361	0.0132342	0.193728	0.215234	0.214021	0.211154	0.0020952	0.0197415	0.212865	0.258493	0.268955	0.272731	0.00737602	0.0538611	0.146775	0.149194	0.144154	0.148933	0.00283736	0.000652357	0.167052	0.181535	0.179696	0.179943	0.000997954	0.0133397
5	0.201346	0.238013	0.207497	0.210717	0.0167661	0.0173969	0.149013	0.10071	0.100204	0.0985055	0.00115494	-0.0492061	0.227918	0.194042	0.203837	0.209241	0.00770443	-0.0255452	0.242155	0.266067	0.29409	0.256693	0.0194582	0.0301284	0.176891	0.231302	0.243729	0.221204	0.0112829	0.0551867	0.156786	0.175037	0.168474	0.177741	0.00476554	0.0169643
GNW 200 dataset (200 samples, 200 genes)
	CLR						BC3NET						GENIE3						NIMEFI						TIGRESS						ARACNE
	ORL	NRL-1	NRL-2	NRL-3	STDEV	Diff.	ORL	NRL-1	NRL-2	NRL-3	STDEV	Diff.	ORL	NRL-1	NRL-2	NRL-3	STDEV	Diff.	ORL	NRL-1	NRL-2	NRL-3	STDEV	Diff.	ORL	NRL-1	NRL-2	NRL-3	STDEV	Diff.	ORL	NRL-1	NRL-2	NRL-3	STDEV	Diff.
1	0.277315	0.731787	0.726704	0.72508	0.00349923	0.450542	0.279629	0.715504	0.736034	0.721678	0.0105332	0.444776	0.366711	0.708519	0.717978	0.703124	0.00751928	0.343163	0.306273	0.732536	0.74224	0.753929	0.0107123	0.436629	0.357069	0.622806	0.637704	0.630912	0.00745858	0.273406	0.268518	0.699982	0.697236	0.693661	0.00316955	0.428441
2	0.318944	0.775619	0.76136	0.779666	0.00961587	0.453271	0.354767	0.838371	0.829981	0.829728	0.00491846	0.477927	0.4382	0.816452	0.834072	0.825105	0.00881033	0.38701	0.36845	0.814705	0.805565	0.809888	0.00457217	0.441602	0.463607	0.805385	0.814276	0.816126	0.00574223	0.348322	0.307086	0.766373	0.756548	0.760232	0.00496355	0.453965
3	0.247152	0.282087	0.285888	0.259784	0.0141025	0.0287676	0.271778	0.374686	0.367114	0.395282	0.0145773	0.107249	0.291778	0.374365	0.368087	0.345848	0.0149845	0.0709889	0.277652	0.34904	0.35381	0.362964	0.00707627	0.0776191	0.285664	0.379558	0.398784	0.382163	0.01043	0.10117	0.20626	0.345508	0.328536	0.29658	0.0248435	0.117281
4	0.292814	0.467473	0.464054	0.451888	0.00819146	0.168324	0.246076	0.176308	0.183475	0.178071	0.00373449	-0.0667907	0.309677	0.310344	0.331097	0.335368	0.0133861	0.0159258	0.351038	0.310798	0.295147	0.298582	0.00822585	-0.0495286	0.284447	0.248474	0.243625	0.23959	0.0044479	-0.0405502	0.274001	0.40255	0.415433	0.433172	0.015375	0.14305
5	0.201157	0.279643	0.265217	0.293391	0.0140886	0.0782599	0.203224	0.214416	0.209331	0.20182	0.00633682	0.00529891	0.27219	0.312529	0.321887	0.320418	0.00503244	0.046088	0.276914	0.228332	0.244607	0.228805	0.00926281	-0.0429995	0.253011	0.226117	0.227466	0.225273	0.00110601	-0.0267252	0.174695	0.259647	0.267722	0.267106	0.00449495	0.0901302
6	0.253717	0.443637	0.435592	0.409322	0.0179461	0.1758	0.298284	0.2122	0.214657	0.219095	0.00349445	-0.0829665	0.297411	0.395584	0.405953	0.416244	0.0103301	0.108517	0.332571	0.284859	0.288376	0.312953	0.0153065	-0.0371751	0.329339	0.220736	0.218597	0.227325	0.00454888	-0.10712	0.297667	0.305642	0.308798	0.326424	0.0111989	0.0159546
7	0.304136	0.494761	0.460679	0.510191	0.0253348	0.184408	0.240512	0.350071	0.326983	0.318416	0.0163734	0.091311	0.265532	0.274665	0.26626	0.275708	0.00517994	0.00667924	0.245013	0.29069	0.311372	0.323028	0.0163778	0.0633504	0.320665	0.328464	0.338934	0.370612	0.0219455	0.0253384	0.225775	0.326778	0.333403	0.337495	0.00540805	0.106784
8	0.308246	0.574702	0.584491	0.589475	0.00751557	0.274643	0.292347	0.360709	0.369386	0.337059	0.0167316	0.0633712	0.300665	0.424844	0.443531	0.41913	0.0127626	0.128503	0.280813	0.381485	0.366582	0.339377	0.0213517	0.0816688	0.3221	0.383656	0.33616	0.367289	0.024127	0.0402684	0.297162	0.464785	0.496933	0.453227	0.0226471	0.174486
9	0.290508	0.482279	0.496262	0.471798	0.0122734	0.192938	0.275215	0.530545	0.534604	0.539907	0.00469469	0.259804	0.327371	0.627849	0.634723	0.631599	0.00344174	0.30402	0.320896	0.58286	0.567711	0.578975	0.00786874	0.255619	0.367154	0.517332	0.546264	0.512515	0.0182536	0.158216	0.302477	0.468358	0.462817	0.463715	0.00297434	0.162486
10	0.374475	0.432759	0.480494	0.468766	0.0248756	0.0861984	0.315081	0.307708	0.307995	0.295324	0.00723404	-0.011405	0.353654	0.413122	0.383201	0.420715	0.019834	0.0520251	0.368001	0.388447	0.39164	0.394885	0.0032191	0.0236565	0.417	0.36302	0.362618	0.367817	0.00289234	-0.0525149	0.414041	0.37947	0.390061	0.408413	0.0146439	-0.0213931
11	0.229666	0.620111	0.620245	0.578672	0.0239636	0.376676	0.286726	0.65952	0.658557	0.662074	0.00181766	0.373325	0.321751	0.572239	0.559308	0.552002	0.010248	0.239432	0.283223	0.547026	0.535736	0.529331	0.00895896	0.254141	0.32574	0.566702	0.564327	0.551514	0.00817026	0.235108	0.304379	0.717418	0.707637	0.720616	0.00676162	0.410844
12	0.302062	0.515251	0.499484	0.503953	0.0081259	0.204167	0.329732	0.666632	0.666303	0.664563	0.00111201	0.336101	0.293152	0.548685	0.548478	0.570357	0.012573	0.262688	0.25868	0.585477	0.588922	0.584693	0.00224975	0.327684	0.37639	0.570291	0.567573	0.570668	0.0016885	0.193121	0.329542	0.689799	0.704806	0.708646	0.00995953	0.371542
13	0.198842	0.114016	0.149245	0.128614	0.0177002	-0.0682174	0.182444	0.11228	0.10566	0.107438	0.00342631	-0.0739843	0.195921	0.178699	0.181181	0.19174	0.00692507	-0.0120477	0.198279	0.137948	0.142724	0.137729	0.00282253	-0.0588124	0.22519	0.105088	0.10892	0.106386	0.00194918	-0.118392	0.124067	0.104165	0.109504	0.109141	0.002983	-0.0164634
14	0.308748	0.441274	0.465707	0.429681	0.0183905	0.136806	0.304509	0.406751	0.397138	0.398911	0.00511583	0.0964239	0.297422	0.294294	0.274341	0.287309	0.010125	-0.0121073	0.285051	0.26939	0.267839	0.281696	0.00759226	-0.012076	0.35307	0.294348	0.31356	0.290109	0.0124967	-0.0537314	0.288428	0.45794	0.441364	0.438856	0.0103702	0.157626
15	0.293223	0.327557	0.306307	0.319235	0.0107077	0.0244766	0.323012	0.43351	0.468606	0.451429	0.0175493	0.12817	0.296309	0.348267	0.326107	0.330714	0.0116929	0.0387206	0.299704	0.397531	0.389007	0.395144	0.0043973	0.0941893	0.40657	0.401132	0.391827	0.385162	0.00802127	-0.0138631	0.227219	0.30477	0.267779	0.281537	0.0186971	0.057476
DREAM 5 (Artificial and E,Coli, Networks)
	CLR						BC3NET						GENIE3						NIMEFI						TIGRESS						ARACNE
	ORL	NRL-1	NRL-2	NRL-3	STDEV	Diff.	ORL	NRL-1	NRL-2	NRL-3	STDEV	Diff.	ORL	NRL-1	NRL-2	NRL-3	STDEV	Diff.	ORL	NRL-1	NRL-2	NRL-3	STDEV	Diff.	ORL	NRL-1	NRL-2	NRL-3	STDEV	Diff.	ORL	NRL-1	NRL-2	NRL-3	STDEV	Diff.
Artificial	/	/	/	/	/	/	/	/	/	/	/	/	0.937959	0.958792	0.956253	0.954443	0.00218464	0.0185369	0.807371	0.822905	0.82503	0.82599	0.00157862	0.0172704	0.915374	0.895285	0.897122	0.900654	0.00272901	-0.0176868	/	/	/	/	/	/
E,Coli,	/	/	/	/	/	/	/	/	/	/	/	/	0.152851	0.219035	0.21233	0.21233	0.00387118	0.0617149	0.176895	0.203729	0.234025	0.203729	0.0174917	0.0369327	0.204444	0.157786	0.157786	0.168882	0.00640655	-0.0429597	/	/	/	/	/	/
Community prediction DREAM 5 (Artificial and E,Coli, Networks)
	Community prediction
	ORL	NRL-1	NRL-2	NRL-3	STDEV	Diff.
Artificial	0.912572	0.88486	0.88518	0.884116	0.000546165	-0.0278536
E,Coli,	0.125833	0.149731	0.123572	0.149731	0.0151034	0.0151787
